# Supplementary material for: Assessment of Bacterial Communities Associated With the Skin of Costa Rican Amphibians at La Selva Biological Station
Source: Front Microbiol. 2018 Sep 3;9:2001. doi: 10.3389/fmicb.2018.02001 (PMC6129598; doi:10.3389/fmicb.2018.02001)
Supplement: Supplementary file 1 [file Table_1.xlsx]

## Sheet: La_Selva_map
Supplementary Table 1. Metadata of La Selva frogs samples.
#SampleID	Site	Common_name	Host_species	Family	Habitat	Collector_Name	Country	Latitude	Longitude	Sex	Age_Lifestage
AC181	La Selva	Red_Eyed_Tree_Frog	Agalychnis_callidryas	Hylidae	Vegetation	Abarca_et_al	Costa_Rica	1043111	-8400333	NA	NA
AC182	La Selva	Red_Eyed_Tree_Frog	Agalychnis_callidryas	Hylidae	Vegetation	Abarca_et_al	Costa_Rica	1043111	-8400333	NA	NA
AC183	La Selva	Red_Eyed_Tree_Frog	Agalychnis_callidryas	Hylidae	Vegetation	Abarca_et_al	Costa_Rica	1043111	-8400333	Male	NA
AC184	La Selva	Red_Eyed_Tree_Frog	Agalychnis_callidryas	Hylidae	Vegetation	Abarca_et_al	Costa_Rica	1043111	-8400333	Male	NA
CB181	La Selva	Bransford_litter_frog	Craugastor_bransfordii	Craugastoridae	Terrestrial	Abarca_et_al	Costa_Rica	1043111	-8400333	NA	NA
CB182	La Selva	Bransford_litter_frog	Craugastor_bransfordii	Craugastoridae	Terrestrial	Abarca_et_al	Costa_Rica	1043111	-8400333	NA	NA
CB183	La Selva	Bransford_litter_frog	Craugastor_bransfordii	Craugastoridae	Terrestrial	Abarca_et_al	Costa_Rica	1043111	-8400333	NA	NA
CB184	La Selva	Bransford_litter_frog	Craugastor_bransfordii	Craugastoridae	Terrestrial	Abarca_et_al	Costa_Rica	1043111	-8400333	NA	NA
CB185	La Selva	Bransford_litter_frog	Craugastor_bransfordii	Craugastoridae	Terrestrial	Abarca_et_al	Costa_Rica	1043111	-8400333	NA	NA
CF181	La Selva	Common_rain_frog	Craugastor_fitzingeri	Craugastoridae	Terrestrial	Abarca_et_al	Costa_Rica	1043111	-8400333	NA	NA
CF1810	La Selva	Common_rain_frog	Craugastor_fitzingeri	Craugastoridae	Terrestrial	Abarca_et_al	Costa_Rica	1043111	-8400333	NA	NA
CF182	La Selva	Common_rain_frog	Craugastor_fitzingeri	Craugastoridae	Terrestrial	Abarca_et_al	Costa_Rica	1043111	-8400333	NA	NA
CF183	La Selva	Common_rain_frog	Craugastor_fitzingeri	Craugastoridae	Terrestrial	Abarca_et_al	Costa_Rica	1043111	-8400333	NA	NA
CF184	La Selva	Common_rain_frog	Craugastor_fitzingeri	Craugastoridae	Terrestrial	Abarca_et_al	Costa_Rica	1043111	-8400333	NA	NA
CF185	La Selva	Common_rain_frog	Craugastor_fitzingeri	Craugastoridae	Terrestrial	Abarca_et_al	Costa_Rica	1043111	-8400333	NA	NA
CF186	La Selva	Common_rain_frog	Craugastor_fitzingeri	Craugastoridae	Terrestrial	Abarca_et_al	Costa_Rica	1043111	-8400333	NA	NA
CF187	La Selva	Common_rain_frog	Craugastor_fitzingeri	Craugastoridae	Terrestrial	Abarca_et_al	Costa_Rica	1043111	-8400333	NA	NA
CF188	La Selva	Common_rain_frog	Craugastor_fitzingeri	Craugastoridae	Terrestrial	Abarca_et_al	Costa_Rica	1043111	-8400333	NA	NA
CF189	La Selva	Common_rain_frog	Craugastor_fitzingeri	Craugastoridae	Terrestrial	Abarca_et_al	Costa_Rica	1043111	-8400333	NA	NA
CM181	La Selva	Veragua_Robber_Frog	Craugastor_megacephalus	Craugastoridae	Terrestrial	Abarca_et_al	Costa_Rica	1043111	-8400333	NA	Juvenile
CM182	La Selva	Veragua_Robber_Frog	Craugastor_megacephalus	Craugastoridae	Terrestrial	Abarca_et_al	Costa_Rica	1043111	-8400333	NA	Juvenile
DD181	La Selva	Dink_frog	Diasporus_diastema	Eleutherodactylidae	Vegetation	Abarca_et_al	Costa_Rica	1043111	-8400333	NA	Juvenile
DD182	La Selva	Dink_frog	Diasporus_diastema	Eleutherodactylidae	Vegetation	Abarca_et_al	Costa_Rica	1043111	-8400333	NA	Juvenile
DP191	La Selva	Strawberry_Poison_Frog	Oophaga_pumilio	Dendrobatidae	Terrestrial	Abarca_et_al	Costa_Rica	1043111	-8400333	NA	NA
DP192	La Selva	Strawberry_Poison_Frog	Oophaga_pumilio	Dendrobatidae	Terrestrial	Abarca_et_al	Costa_Rica	1043111	-8400333	NA	NA
DP193	La Selva	Strawberry_Poison_Frog	Oophaga_pumilio	Dendrobatidae	Terrestrial	Abarca_et_al	Costa_Rica	1043111	-8400333	NA	NA
DP194	La Selva	Strawberry_Poison_Frog	Oophaga_pumilio	Dendrobatidae	Terrestrial	Abarca_et_al	Costa_Rica	1043111	-8400333	NA	NA
DP195	La Selva	Strawberry_Poison_Frog	Oophaga_pumilio	Dendrobatidae	Terrestrial	Abarca_et_al	Costa_Rica	1043111	-8400333	NA	NA
DP196	La Selva	Strawberry_Poison_Frog	Oophaga_pumilio	Dendrobatidae	Terrestrial	Abarca_et_al	Costa_Rica	1043111	-8400333	NA	NA
GP181	La Selva	Southern_Narrow_mouthed_Toad	Hypopachus_pictiventris	Microhylidae	Terrestrial	Abarca_et_al	Costa_Rica	1043111	-8400333	NA	Juvenile
GP182	La Selva	Southern_Narrow_mouthed_Toad	Hypopachus_pictiventris	Microhylidae	Terrestrial	Abarca_et_al	Costa_Rica	1043111	-8400333	NA	Juvenile
LS18	La Selva	Jungle_smoking_frog	Leptodactylus_savagei	Leptodactylidae	Terrestrial	Abarca_et_al	Costa_Rica	1043111	-8400333	NA	Juvenile
PR181	La Selva	Pygmy_Rain_Frog	Pristimantis_ridens	Craugastoridae	Vegetation	Abarca_et_al	Costa_Rica	1043111	-8400333	NA	NA
PR182	La Selva	Pygmy_Rain_Frog	Pristimantis_ridens	Craugastoridae	Vegetation	Abarca_et_al	Costa_Rica	1043111	-8400333	NA	NA
RH181	La Selva	Litter_Toad_Truando_toad	Rhaebo_haematiticus	Bufonidae	Terrestrial	Abarca_et_al	Costa_Rica	1043111	-8400333	NA	NA
RH1810	La Selva	Litter_Toad_Truando_toad	Rhaebo_haematiticus	Bufonidae	Terrestrial	Abarca_et_al	Costa_Rica	1043111	-8400333	NA	NA
RH182	La Selva	Litter_Toad_Truando_toad	Rhaebo_haematiticus	Bufonidae	Terrestrial	Abarca_et_al	Costa_Rica	1043111	-8400333	NA	NA
RH183	La Selva	Litter_Toad_Truando_toad	Rhaebo_haematiticus	Bufonidae	Terrestrial	Abarca_et_al	Costa_Rica	1043111	-8400333	NA	NA
RH184	La Selva	Litter_Toad_Truando_toad	Rhaebo_haematiticus	Bufonidae	Terrestrial	Abarca_et_al	Costa_Rica	1043111	-8400333	NA	NA
RH185	La Selva	Litter_Toad_Truando_toad	Rhaebo_haematiticus	Bufonidae	Terrestrial	Abarca_et_al	Costa_Rica	1043111	-8400333	NA	NA
RH186	La Selva	Litter_Toad_Truando_toad	Rhaebo_haematiticus	Bufonidae	Terrestrial	Abarca_et_al	Costa_Rica	1043111	-8400333	NA	NA
RH187	La Selva	Litter_Toad_Truando_toad	Rhaebo_haematiticus	Bufonidae	Terrestrial	Abarca_et_al	Costa_Rica	1043111	-8400333	NA	NA
RH188	La Selva	Litter_Toad_Truando_toad	Rhaebo_haematiticus	Bufonidae	Terrestrial	Abarca_et_al	Costa_Rica	1043111	-8400333	NA	NA
RH189	La Selva	Litter_Toad_Truando_toad	Rhaebo_haematiticus	Bufonidae	Terrestrial	Abarca_et_al	Costa_Rica	1043111	-8400333	NA	NA
RM181	La Selva	Cane_toad	Rhinella_horribilis	Bufonidae	Terrestrial	Abarca_et_al	Costa_Rica	1043111	-8400333	Male	Adult
SB18	La Selva	Mexican_Treefrog	Smilisca_manisorum	Hylidae	Aquatic-Arboreal	Abarca_et_al	Costa_Rica	1043111	-8400333	Female	Adult
SMW454001	La Selva	Strawberry_Poison_Frog	Oophaga_pumilio	Dendrobatidae	Terrestrial	Whitfield_et_al	Costa_Rica	1043111	-8400333	NA	Juvenile
SMW454002	La Selva	Strawberry_Poison_Frog	Oophaga_pumilio	Dendrobatidae	Terrestrial	Whitfield_et_al	Costa_Rica	1043111	-8400333	Male	Adult
SMW454003	La Selva	Strawberry_Poison_Frog	Oophaga_pumilio	Dendrobatidae	Terrestrial	Whitfield_et_al	Costa_Rica	1043111	-8400333	NA	Juvenile
SMW454005	La Selva	Strawberry_Poison_Frog	Oophaga_pumilio	Dendrobatidae	Terrestrial	Whitfield_et_al	Costa_Rica	1043111	-8400333	Female	Adult
SMW454006	La Selva	Strawberry_Poison_Frog	Oophaga_pumilio	Dendrobatidae	Terrestrial	Whitfield_et_al	Costa_Rica	1043111	-8400333	NA	Juvenile
SMW454007	La Selva	Strawberry_Poison_Frog	Oophaga_pumilio	Dendrobatidae	Terrestrial	Whitfield_et_al	Costa_Rica	1043111	-8400333	Female	Adult
SMW454008	La Selva	Strawberry_Poison_Frog	Oophaga_pumilio	Dendrobatidae	Terrestrial	Whitfield_et_al	Costa_Rica	1043111	-8400333	Female	Adult
SMW454009	La Selva	Strawberry_Poison_Frog	Oophaga_pumilio	Dendrobatidae	Terrestrial	Whitfield_et_al	Costa_Rica	1043111	-8400333	NA	Juvenile
SMW454010	La Selva	Strawberry_Poison_Frog	Oophaga_pumilio	Dendrobatidae	Terrestrial	Whitfield_et_al	Costa_Rica	1043111	-8400333	Female	Adult
SMW454011	La Selva	Strawberry_Poison_Frog	Oophaga_pumilio	Dendrobatidae	Terrestrial	Whitfield_et_al	Costa_Rica	1043111	-8400333	NA	Juvenile
SMW454012	La Selva	Strawberry_Poison_Frog	Oophaga_pumilio	Dendrobatidae	Terrestrial	Whitfield_et_al	Costa_Rica	1043111	-8400333	Female	Adult
SMW454013	La Selva	Strawberry_Poison_Frog	Oophaga_pumilio	Dendrobatidae	Terrestrial	Whitfield_et_al	Costa_Rica	1043111	-8400333	Female	Adult
SMW454014	La Selva	Strawberry_Poison_Frog	Oophaga_pumilio	Dendrobatidae	Terrestrial	Whitfield_et_al	Costa_Rica	1043111	-8400333	Female	Adult
SMW454015	La Selva	Strawberry_Poison_Frog	Oophaga_pumilio	Dendrobatidae	Terrestrial	Whitfield_et_al	Costa_Rica	1043111	-8400333	Male	Adult
SMW454016	La Selva	Strawberry_Poison_Frog	Oophaga_pumilio	Dendrobatidae	Terrestrial	Whitfield_et_al	Costa_Rica	1043111	-8400333	Male	Adult
SMW454017	La Selva	Strawberry_Poison_Frog	Oophaga_pumilio	Dendrobatidae	Terrestrial	Whitfield_et_al	Costa_Rica	1043111	-8400333	NA	Juvenile
SMW454018	La Selva	Strawberry_Poison_Frog	Oophaga_pumilio	Dendrobatidae	Terrestrial	Whitfield_et_al	Costa_Rica	1043111	-8400333	NA	Juvenile
SMW454019	La Selva	Strawberry_Poison_Frog	Oophaga_pumilio	Dendrobatidae	Terrestrial	Whitfield_et_al	Costa_Rica	1043111	-8400333	Female	Adult
SMW454020	La Selva	Strawberry_Poison_Frog	Oophaga_pumilio	Dendrobatidae	Terrestrial	Whitfield_et_al	Costa_Rica	1043111	-8400333	Female	Adult
SMW454021	La Selva	Strawberry_Poison_Frog	Oophaga_pumilio	Dendrobatidae	Terrestrial	Whitfield_et_al	Costa_Rica	1043111	-8400333	NA	Juvenile
