# Supplementary material for: Assessment of Bacterial Communities Associated With the Skin of Costa Rican Amphibians at La Selva Biological Station
Source: Front Microbiol. 2018 Sep 3;9:2001. doi: 10.3389/fmicb.2018.02001 (PMC6129598; doi:10.3389/fmicb.2018.02001)
Supplement: Supplementary file 2 [file Table_2.xlsx]

## Sheet: Hoja1
Supplementary Table 2. Relative abundance by family-level OTU for each amphibian species (percentage)
Phylum	Family	Agalychnis_callidryas	Craugastor_bransfordii	Craugastor_fitzingeri	Craugastor_megacephalus	Diasporus_diastema	Hypopachus_pictiventris	Leptodactylus_savagei	Oophaga_pumilio	Pristimantis_ridens	Rhaebo_haematiticus	Rhinella_horribilis	Smilisca_manisorum
Proteobacteria	Comamonadaceae	0.0159896	0.0432994	0.0643876	0.0441693	0.583708	0.0126905	0.0532537	0.159806	>0.01	0.0342375	0.0270266	0.0343549
	Alcaligenaceae	0.279244	>0.01	>0.01	>0.01	>0.01	>0.01	>0.01	>0.01	0.557595	0.0355324	>0.01	>0.01
	Enterobacteriaceae	0.0250812	0.0316499	0.0227019	0.0105795	>0.01	>0.01	>0.01	0.163537	0.0511003	0.0279376	>0.01	0.0493366
	Sphingomonadaceae	0.0342195	0.0380555	0.0658977	0.0762478	>0.01	>0.01	>0.01	0.0279982	0.0172146	0.045348	>0.01	0.0575593
	Rhizobiaceae	0.0182952	0.0532383	0.0514041	0.0577337	>0.01	0.0158428	>0.01	0.0199986	0.0285287	0.0292722	>0.01	>0.01
	Xanthomonadaceae	0.0365717	0.0356201	0.0334642	0.0141941	>0.01	0.0127053	>0.01	0.0461246	>0.01	0.021136	0.0257647	0.0318943
	Hyphomicrobiaceae	>0.01	0.0299339	0.0217351	0.0311591	>0.01	>0.01	>0.01	0.0233016	>0.01	0.0137997	>0.01	0.019311
	Myxococcales;Other	>0.01	0.019558	0.0137319	0.0203151	>0.01	>0.01	>0.01	0.0146954	>0.01	>0.01	>0.01	0.0140472
	Methylocystaceae	0.0227103	0.011431	>0.01	>0.01	>0.01	>0.01	>0.01	>0.01	>0.01	>0.01	>0.01	0.0330156
	Sinobacteraceae	>0.01	0.0211834	0.0174206	0.0164989	>0.01	>0.01	>0.01	0.0107668	>0.01	>0.01	>0.01	>0.01
	Rhodospirillaceae	>0.01	0.0210129	0.0138704	0.0106047	>0.01	>0.01	>0.01	0.0123839	>0.01	>0.01	>0.01	>0.01
	Oxalobacteraceae	>0.01	>0.01	>0.01	0.0124561	>0.01	>0.01	>0.01	>0.01	0.0153799	>0.01	>0.01	0.028001
	Pseudomonadaceae	0.0162696	>0.01	0.0197349	0.0143201	>0.01	>0.01	>0.01	>0.01	>0.01	>0.01	>0.01	>0.01
	Caulobacteraceae	>0.01	>0.01	>0.01	0.0148491	>0.01	>0.01	>0.01	>0.01	>0.01	>0.01	>0.01	0.0300255
	Rhizobiales;Other	>0.01	0.0102959	>0.01	0.0127961	>0.01	>0.01	>0.01	>0.01	>0.01	>0.01	>0.01	0.019934
	Bradyrhizobiaceae	>0.01	0.0167176	0.0115587	0.0107432	>0.01	>0.01	>0.01	>0.01	>0.01	>0.01	>0.01	>0.01
	Moraxellaceae	>0.01	>0.01	0.0171249	>0.01	>0.01	>0.01	>0.01	>0.01	0.016705	>0.01	>0.01	>0.01
	Rhodobacteraceae	0.012732	>0.01	>0.01	0.0209071	>0.01	>0.01	>0.01	>0.01	>0.01	>0.01	>0.01	>0.01
	Betaproteobacteria;Other	>0.01	>0.01	>0.01	0.0215494	>0.01	>0.01	>0.01	>0.01	>0.01	>0.01	>0.01	>0.01
	Burkholderiaceae	>0.01	0.0100774	0.0100646	>0.01	>0.01	>0.01	>0.01	>0.01	>0.01	>0.01	>0.01	>0.01
	Rhodocyclaceae	>0.01	>0.01	>0.01	>0.01	>0.01	>0.01	0.0178273	>0.01	>0.01	>0.01	>0.01	>0.01
	Aeromonadaceae	>0.01	>0.01	>0.01	>0.01	>0.01	>0.01	0.0132256	>0.01	>0.01	>0.01	>0.01	>0.01
	Aurantimonadaceae	>0.01	>0.01	>0.01	>0.01	>0.01	>0.01	>0.01	>0.01	>0.01	>0.01	>0.01	0.0117112
	Chromatiaceae	>0.01	>0.01	>0.01	>0.01	>0.01	>0.01	0.0106437	>0.01	>0.01	>0.01	>0.01	>0.01
	Syntrophobacteraceae	>0.01	>0.01	>0.01	0.0106173	>0.01	>0.01	>0.01	>0.01	>0.01	>0.01	>0.01	>0.01
	Methylobacteriaceae	>0.01	>0.01	>0.01	>0.01	>0.01	>0.01	>0.01	>0.01	>0.01	>0.01	>0.01	>0.01
	Other	>0.01	>0.01	>0.01	>0.01	>0.01	>0.01	>0.01	>0.01	>0.01	>0.01	>0.01	>0.01
	Other	>0.01	>0.01	>0.01	>0.01	>0.01	>0.01	>0.01	>0.01	>0.01	>0.01	>0.01	>0.01
	Phyllobacteriaceae	>0.01	>0.01	>0.01	>0.01	>0.01	>0.01	>0.01	>0.01	>0.01	>0.01	>0.01	>0.01
	Ellin329;Other	>0.01	>0.01	>0.01	>0.01	>0.01	>0.01	>0.01	>0.01	>0.01	>0.01	>0.01	>0.01
	Sphingomonadales;Other	>0.01	>0.01	>0.01	>0.01	>0.01	>0.01	>0.01	>0.01	>0.01	>0.01	>0.01	>0.01
	Myxococcales;Other	>0.01	>0.01	>0.01	>0.01	>0.01	>0.01	>0.01	>0.01	>0.01	>0.01	>0.01	>0.01
	Other	>0.01	>0.01	>0.01	>0.01	>0.01	>0.01	>0.01	>0.01	>0.01	>0.01	>0.01	>0.01
	Other	>0.01	>0.01	>0.01	>0.01	>0.01	>0.01	>0.01	>0.01	>0.01	>0.01	>0.01	>0.01
	Burkholderiales;Other	>0.01	>0.01	>0.01	>0.01	>0.01	>0.01	>0.01	>0.01	>0.01	>0.01	>0.01	>0.01
	Brucellaceae	>0.01	>0.01	>0.01	>0.01	>0.01	>0.01	>0.01	>0.01	>0.01	>0.01	>0.01	>0.01
	Acetobacteraceae	>0.01	>0.01	>0.01	>0.01	>0.01	>0.01	>0.01	>0.01	>0.01	>0.01	>0.01	>0.01
	Haliangiaceae	>0.01	>0.01	>0.01	>0.01	>0.01	>0.01	>0.01	>0.01	>0.01	>0.01	>0.01	>0.01
	Hyphomonadaceae	>0.01	>0.01	>0.01	>0.01	>0.01	>0.01	>0.01	>0.01	>0.01	>0.01	>0.01	>0.01
	Other	>0.01	>0.01	>0.01	>0.01	>0.01	>0.01	>0.01	>0.01	>0.01	>0.01	>0.01	>0.01
	MND1;Other	>0.01	>0.01	>0.01	>0.01	>0.01	>0.01	>0.01	>0.01	>0.01	>0.01	>0.01	>0.01
	Ellin6067;Other	>0.01	>0.01	>0.01	>0.01	>0.01	>0.01	>0.01	>0.01	>0.01	>0.01	>0.01	>0.01
	SC-I-84;Other	>0.01	>0.01	>0.01	>0.01	>0.01	>0.01	>0.01	>0.01	>0.01	>0.01	>0.01	>0.01
	Other	>0.01	>0.01	>0.01	>0.01	>0.01	>0.01	>0.01	>0.01	>0.01	>0.01	>0.01	>0.01
	Other	>0.01	>0.01	>0.01	>0.01	>0.01	>0.01	>0.01	>0.01	>0.01	>0.01	>0.01	>0.01
	Myxococcaceae	>0.01	>0.01	>0.01	>0.01	>0.01	>0.01	>0.01	>0.01	>0.01	>0.01	>0.01	>0.01
	Rickettsiaceae	>0.01	>0.01	>0.01	>0.01	>0.01	>0.01	>0.01	>0.01	>0.01	>0.01	>0.01	>0.01
	Rickettsiales;f__mitochondria	>0.01	>0.01	>0.01	>0.01	>0.01	>0.01	>0.01	>0.01	>0.01	>0.01	>0.01	>0.01
	Alteromonadaceae	>0.01	>0.01	>0.01	>0.01	>0.01	>0.01	>0.01	>0.01	>0.01	>0.01	>0.01	>0.01
	Neisseriaceae	>0.01	>0.01	>0.01	>0.01	>0.01	>0.01	>0.01	>0.01	>0.01	>0.01	>0.01	>0.01
	Desulfovibrionaceae	>0.01	>0.01	>0.01	>0.01	>0.01	>0.01	>0.01	>0.01	>0.01	>0.01	>0.01	>0.01
	Methylophilaceae	>0.01	>0.01	>0.01	>0.01	>0.01	>0.01	>0.01	>0.01	>0.01	>0.01	>0.01	>0.01
	Legionellaceae	>0.01	>0.01	>0.01	>0.01	>0.01	>0.01	>0.01	>0.01	>0.01	>0.01	>0.01	>0.01
	IS-44;Other	>0.01	>0.01	>0.01	>0.01	>0.01	>0.01	>0.01	>0.01	>0.01	>0.01	>0.01	>0.01
	Bacteriovoracaceae	>0.01	>0.01	>0.01	>0.01	>0.01	>0.01	>0.01	>0.01	>0.01	>0.01	>0.01	>0.01
	f__EB1003	>0.01	>0.01	>0.01	>0.01	>0.01	>0.01	>0.01	>0.01	>0.01	>0.01	>0.01	>0.01
	Polyangiaceae	>0.01	>0.01	>0.01	>0.01	>0.01	>0.01	>0.01	>0.01	>0.01	>0.01	>0.01	>0.01
	Geobacteraceae	>0.01	>0.01	>0.01	>0.01	>0.01	>0.01	>0.01	>0.01	>0.01	>0.01	>0.01	>0.01
	Coxiellaceae	>0.01	>0.01	>0.01	>0.01	>0.01	>0.01	>0.01	>0.01	>0.01	>0.01	>0.01	>0.01
	Xanthobacteraceae	>0.01	>0.01	>0.01	>0.01	>0.01	>0.01	>0.01	>0.01	>0.01	>0.01	>0.01	>0.01
	Burkholderiales;Other	>0.01	>0.01	>0.01	>0.01	>0.01	>0.01	>0.01	>0.01	>0.01	>0.01	>0.01	>0.01
	Nannocystaceae	>0.01	>0.01	>0.01	>0.01	>0.01	>0.01	>0.01	>0.01	>0.01	>0.01	>0.01	>0.01
	Erythrobacteraceae	>0.01	>0.01	>0.01	>0.01	>0.01	>0.01	>0.01	>0.01	>0.01	>0.01	>0.01	>0.01
	Bdellovibrionaceae	>0.01	>0.01	>0.01	>0.01	>0.01	>0.01	>0.01	>0.01	>0.01	>0.01	>0.01	>0.01
	Rhizobiales;Other	>0.01	>0.01	>0.01	>0.01	>0.01	>0.01	>0.01	>0.01	>0.01	>0.01	>0.01	>0.01
	Alcanivoracaceae	>0.01	>0.01	>0.01	>0.01	>0.01	>0.01	>0.01	>0.01	>0.01	>0.01	>0.01	>0.01
	f__MND4	>0.01	>0.01	>0.01	>0.01	>0.01	>0.01	>0.01	>0.01	>0.01	>0.01	>0.01	>0.01
	Vibrionales;Other	>0.01	>0.01	>0.01	>0.01	>0.01	>0.01	>0.01	>0.01	>0.01	>0.01	>0.01	>0.01
	Sphingomonadales;Other	>0.01	>0.01	>0.01	>0.01	>0.01	>0.01	>0.01	>0.01	>0.01	>0.01	>0.01	>0.01
	Beijerinckiaceae	>0.01	>0.01	>0.01	>0.01	>0.01	>0.01	>0.01	>0.01	>0.01	>0.01	>0.01	>0.01
	Desulfuromonadales;Other	>0.01	>0.01	>0.01	>0.01	>0.01	>0.01	>0.01	>0.01	>0.01	>0.01	>0.01	>0.01
	Entotheonellaceae	>0.01	>0.01	>0.01	>0.01	>0.01	>0.01	>0.01	>0.01	>0.01	>0.01	>0.01	>0.01
	f__211ds20	>0.01	>0.01	>0.01	>0.01	>0.01	>0.01	>0.01	>0.01	>0.01	>0.01	>0.01	>0.01
	Spirobacillales;Other	>0.01	>0.01	>0.01	>0.01	>0.01	>0.01	>0.01	>0.01	>0.01	>0.01	>0.01	>0.01
	A21b;Other	>0.01	>0.01	>0.01	>0.01	>0.01	>0.01	>0.01	>0.01	>0.01	>0.01	>0.01	>0.01
	Pasteurellaceae	>0.01	>0.01	>0.01	>0.01	>0.01	>0.01	>0.01	>0.01	>0.01	>0.01	>0.01	>0.01
	Rhodospirillales;Other	>0.01	>0.01	>0.01	>0.01	>0.01	>0.01	>0.01	>0.01	>0.01	>0.01	>0.01	>0.01
	RF32;Other	>0.01	>0.01	>0.01	>0.01	>0.01	>0.01	>0.01	>0.01	>0.01	>0.01	>0.01	>0.01
	MWH-UniP1;Other	>0.01	>0.01	>0.01	>0.01	>0.01	>0.01	>0.01	>0.01	>0.01	>0.01	>0.01	>0.01
Bacteroidetes	Sphingobacteriaceae	0.0288149	0.0993568	0.165015	0.0513105	0.0509309	0.849793	0.0591552	0.0151339	0.0851898	0.159522	0.050643	0.0213044
	Chitinophagaceae	0.0224023	0.0397555	0.069605	0.0430484	0.309804	>0.01	>0.01	0.0265674	>0.01	0.0354352	0.366775	0.0144521
	Weeksellaceae	0.201536	0.0763401	0.0522803	0.0447739	>0.01	>0.01	0.352788	0.115502	0.0257766	0.0495133	>0.01	>0.01
	Flavobacteriaceae	>0.01	>0.01	0.0180544	0.0253026	>0.01	0.011514	0.219707	>0.01	>0.01	0.016078	>0.01	>0.01
	Cytophagaceae	>0.01	0.0176555	0.0216871	0.0436152	>0.01	0.0118692	>0.01	0.0123591	>0.01	0.0270117	>0.01	0.0173799
	Bacteroidaceae	>0.01	>0.01	>0.01	>0.01	>0.01	>0.01	>0.01	>0.01	>0.01	0.0278911	>0.01	>0.01
	Porphyromonadaceae	>0.01	>0.01	>0.01	>0.01	>0.01	>0.01	>0.01	>0.01	>0.01	0.0253124	>0.01	>0.01
	Rikenellaceae	>0.01	>0.01	>0.01	>0.01	>0.01	>0.01	>0.01	>0.01	>0.01	0.0233502	>0.01	>0.01
	Bacteroidales;Other	>0.01	>0.01	>0.01	>0.01	>0.01	>0.01	0.0105032	>0.01	>0.01	>0.01	>0.01	>0.01
	Other	>0.01	>0.01	>0.01	>0.01	>0.01	>0.01	>0.01	>0.01	>0.01	>0.01	>0.01	>0.01
	Sphingobacteriales;Other	>0.01	>0.01	>0.01	>0.01	>0.01	>0.01	>0.01	>0.01	>0.01	>0.01	>0.01	>0.01
	Bacteroidales;Other	>0.01	>0.01	>0.01	>0.01	>0.01	>0.01	>0.01	>0.01	>0.01	>0.01	>0.01	>0.01
	Saprospiraceae	>0.01	>0.01	>0.01	>0.01	>0.01	>0.01	>0.01	>0.01	>0.01	>0.01	>0.01	>0.01
	Cryomorphaceae	>0.01	>0.01	>0.01	>0.01	>0.01	>0.01	>0.01	>0.01	>0.01	>0.01	>0.01	>0.01
	Odoribacteraceae	>0.01	>0.01	>0.01	>0.01	>0.01	>0.01	>0.01	>0.01	>0.01	>0.01	>0.01	>0.01
	Cytophagales;Other	>0.01	>0.01	>0.01	>0.01	>0.01	>0.01	>0.01	>0.01	>0.01	>0.01	>0.01	>0.01
Actinobacteria	Nocardioidaceae	>0.01	>0.01	>0.01	>0.01	>0.01	>0.01	>0.01	>0.01	>0.01	>0.01	0.18196	0.0162586
	Promicromonosporaceae	>0.01	>0.01	>0.01	>0.01	>0.01	>0.01	>0.01	>0.01	>0.01	>0.01	0.117616	>0.01
	Actinomycetales;Other	>0.01	>0.01	>0.01	>0.01	>0.01	>0.01	>0.01	>0.01	>0.01	>0.01	0.0521002	0.0122407
	Intrasporangiaceae	>0.01	>0.01	>0.01	>0.01	>0.01	>0.01	>0.01	>0.01	>0.01	>0.01	0.0440328	0.019311
	Pseudonocardiaceae	0.0110798	>0.01	>0.01	>0.01	>0.01	>0.01	>0.01	>0.01	>0.01	>0.01	>0.01	0.0408958
	Corynebacteriaceae	>0.01	>0.01	>0.01	>0.01	>0.01	>0.01	>0.01	>0.01	0.0261164	>0.01	>0.01	0.0196225
	Propionibacteriaceae	>0.01	>0.01	>0.01	>0.01	>0.01	>0.01	>0.01	>0.01	>0.01	0.0253632	>0.01	>0.01
	Microbacteriaceae	0.0118639	>0.01	>0.01	>0.01	>0.01	>0.01	>0.01	>0.01	0.0128317	>0.01	>0.01	>0.01
	Solirubrobacterales;Other	>0.01	>0.01	>0.01	>0.01	>0.01	>0.01	>0.01	>0.01	>0.01	>0.01	>0.01	0.0245748
	Sanguibacteriaceae	>0.01	>0.01	>0.01	>0.01	>0.01	>0.01	>0.01	>0.01	>0.01	0.019039	>0.01	>0.01
	Frankiaceae	>0.01	>0.01	>0.01	>0.01	>0.01	>0.01	>0.01	>0.01	>0.01	>0.01	>0.01	0.0183766
	Conexibacteraceae	>0.01	>0.01	>0.01	>0.01	>0.01	>0.01	>0.01	>0.01	>0.01	>0.01	>0.01	0.0116489
	Micrococcaceae	>0.01	>0.01	>0.01	>0.01	>0.01	>0.01	>0.01	>0.01	>0.01	>0.01	>0.01	0.0102473
	Nocardioidaceae	>0.01	>0.01	>0.01	>0.01	>0.01	>0.01	>0.01	>0.01	>0.01	>0.01	>0.01	>0.01
	Other	>0.01	>0.01	>0.01	>0.01	>0.01	>0.01	>0.01	>0.01	>0.01	>0.01	>0.01	>0.01
	Streptomycetaceae	>0.01	>0.01	>0.01	>0.01	>0.01	>0.01	>0.01	>0.01	>0.01	>0.01	>0.01	>0.01
	Solirubrobacterales;Other	>0.01	>0.01	>0.01	>0.01	>0.01	>0.01	>0.01	>0.01	>0.01	>0.01	>0.01	>0.01
	Mycobacteriaceae	>0.01	>0.01	>0.01	>0.01	>0.01	>0.01	>0.01	>0.01	>0.01	>0.01	>0.01	>0.01
	Cellulomonadaceae	>0.01	>0.01	>0.01	>0.01	>0.01	>0.01	>0.01	>0.01	>0.01	>0.01	>0.01	>0.01
	Patulibacteraceae	>0.01	>0.01	>0.01	>0.01	>0.01	>0.01	>0.01	>0.01	>0.01	>0.01	>0.01	>0.01
	Gaiellaceae	>0.01	>0.01	>0.01	>0.01	>0.01	>0.01	>0.01	>0.01	>0.01	>0.01	>0.01	>0.01
	Brevibacteriaceae	>0.01	>0.01	>0.01	>0.01	>0.01	>0.01	>0.01	>0.01	>0.01	>0.01	>0.01	>0.01
	Acidimicrobiales;f__EB1017	>0.01	>0.01	>0.01	>0.01	>0.01	>0.01	>0.01	>0.01	>0.01	>0.01	>0.01	>0.01
	Micromonosporaceae	>0.01	>0.01	>0.01	>0.01	>0.01	>0.01	>0.01	>0.01	>0.01	>0.01	>0.01	>0.01
	Actinomycetaceae	>0.01	>0.01	>0.01	>0.01	>0.01	>0.01	>0.01	>0.01	>0.01	>0.01	>0.01	>0.01
	Rubrobacteraceae	>0.01	>0.01	>0.01	>0.01	>0.01	>0.01	>0.01	>0.01	>0.01	>0.01	>0.01	>0.01
	Dermabacteraceae	>0.01	>0.01	>0.01	>0.01	>0.01	>0.01	>0.01	>0.01	>0.01	>0.01	>0.01	>0.01
	Solirubrobacteraceae	>0.01	>0.01	>0.01	>0.01	>0.01	>0.01	>0.01	>0.01	>0.01	>0.01	>0.01	>0.01
	0319-7L14;Other	>0.01	>0.01	>0.01	>0.01	>0.01	>0.01	>0.01	>0.01	>0.01	>0.01	>0.01	>0.01
	Actinosynnemataceae	>0.01	>0.01	>0.01	>0.01	>0.01	>0.01	>0.01	>0.01	>0.01	>0.01	>0.01	>0.01
	Acidimicrobiales;Other	>0.01	>0.01	>0.01	>0.01	>0.01	>0.01	>0.01	>0.01	>0.01	>0.01	>0.01	>0.01
	Nocardiaceae	>0.01	>0.01	>0.01	>0.01	>0.01	>0.01	>0.01	>0.01	>0.01	>0.01	>0.01	>0.01
	_Acidimicrobiales;f__C111	>0.01	>0.01	>0.01	>0.01	>0.01	>0.01	>0.01	>0.01	>0.01	>0.01	>0.01	>0.01
	Iamiaceae*	>0.01	>0.01	>0.01	>0.01	>0.01	>0.01	>0.01	>0.01	>0.01	>0.01	>0.01	>0.01
Firmicutes	Bacillaceae	>0.01	>0.01	>0.01	>0.01	>0.01	>0.01	>0.01	>0.01	0.0175091	>0.01	>0.01	0.0573725
	Staphylococcaceae	0.0346208	>0.01	>0.01	>0.01	>0.01	>0.01	>0.01	>0.01	>0.01	>0.01	>0.01	>0.01
	Bacillales;Other	>0.01	>0.01	>0.01	>0.01	>0.01	>0.01	>0.01	>0.01	>0.01	>0.01	>0.01	0.0124587
	Aerococcaceae	>0.01	>0.01	>0.01	>0.01	>0.01	>0.01	>0.01	>0.01	>0.01	>0.01	>0.01	0.0118046
	Ruminococcaceae	>0.01	>0.01	>0.01	>0.01	>0.01	>0.01	>0.01	>0.01	>0.01	0.0114154	>0.01	>0.01
	Alicyclobacillaceae	>0.01	>0.01	>0.01	>0.01	>0.01	>0.01	>0.01	>0.01	>0.01	>0.01	>0.01	>0.01
	Streptococcaceae	>0.01	>0.01	>0.01	>0.01	>0.01	>0.01	>0.01	>0.01	>0.01	>0.01	>0.01	>0.01
	Planococcaceae	>0.01	>0.01	>0.01	>0.01	>0.01	>0.01	>0.01	>0.01	>0.01	>0.01	>0.01	>0.01
	Enterococcaceae	>0.01	>0.01	>0.01	>0.01	>0.01	>0.01	>0.01	>0.01	>0.01	>0.01	>0.01	>0.01
	Paenibacillaceae	>0.01	>0.01	>0.01	>0.01	>0.01	>0.01	>0.01	>0.01	>0.01	>0.01	>0.01	>0.01
	Erysipelotrichaceae	>0.01	>0.01	>0.01	>0.01	>0.01	>0.01	>0.01	>0.01	>0.01	>0.01	>0.01	>0.01
	Tissierellaceae	>0.01	>0.01	>0.01	>0.01	>0.01	>0.01	>0.01	>0.01	>0.01	>0.01	>0.01	>0.01
	Exiguobacteraceae	>0.01	>0.01	>0.01	>0.01	>0.01	>0.01	>0.01	>0.01	>0.01	>0.01	>0.01	>0.01
	Leuconostocaceae	>0.01	>0.01	>0.01	>0.01	>0.01	>0.01	>0.01	>0.01	>0.01	>0.01	>0.01	>0.01
	Clostridiales;Other	>0.01	>0.01	>0.01	>0.01	>0.01	>0.01	>0.01	>0.01	>0.01	>0.01	>0.01	>0.01
	Lachnospiraceae	>0.01	>0.01	>0.01	>0.01	>0.01	>0.01	>0.01	>0.01	>0.01	>0.01	>0.01	>0.01
	Veillonellaceae	>0.01	>0.01	>0.01	>0.01	>0.01	>0.01	>0.01	>0.01	>0.01	>0.01	>0.01	>0.01
	Other	>0.01	>0.01	>0.01	>0.01	>0.01	>0.01	>0.01	>0.01	>0.01	>0.01	>0.01	>0.01
	Clostridiaceae	>0.01	>0.01	>0.01	>0.01	>0.01	>0.01	>0.01	>0.01	>0.01	>0.01	>0.01	>0.01
Acidobacteria	RB41;Ellin6075; Other	>0.01	0.0152361	>0.01	>0.01	>0.01	>0.01	>0.01	>0.01	>0.01	>0.01	>0.01	0.0257896
	iii1-15;Other	>0.01	0.0132749	>0.01	0.0215116	>0.01	>0.01	>0.01	>0.01	>0.01	>0.01	>0.01	>0.01
	Koribacteraceae	>0.01	0.0230806	>0.01	>0.01	>0.01	>0.01	>0.01	>0.01	>0.01	0.0111768	>0.01	>0.01
	Acidobacteriaceae	>0.01	>0.01	>0.01	>0.01	>0.01	>0.01	>0.01	>0.01	>0.01	>0.01	>0.01	0.0236404
	RB41;Ellin6513; Other	>0.01	0.0167176	>0.01	>0.01	>0.01	>0.01	>0.01	>0.01	>0.01	>0.01	>0.01	>0.01
	Solibacterales;Other	>0.01	0.0105038	>0.01	>0.01	>0.01	>0.01	>0.01	>0.01	>0.01	>0.01	>0.01	>0.01
	Ellin6075	>0.01	>0.01	>0.01	>0.01	>0.01	>0.01	>0.01	>0.01	>0.01	>0.01	>0.01	>0.01
	iii1-15;Other	>0.01	>0.01	>0.01	>0.01	>0.01	>0.01	>0.01	>0.01	>0.01	>0.01	>0.01	>0.01
	Solibacteraceae	>0.01	>0.01	>0.01	>0.01	>0.01	>0.01	>0.01	>0.01	>0.01	>0.01	>0.01	>0.01
	6513;Other	>0.01	>0.01	>0.01	>0.01	>0.01	>0.01	>0.01	>0.01	>0.01	>0.01	>0.01	>0.01
	Other	>0.01	>0.01	>0.01	>0.01	>0.01	>0.01	>0.01	>0.01	>0.01	>0.01	>0.01	>0.01
	Sva0725;Other	>0.01	>0.01	>0.01	>0.01	>0.01	>0.01	>0.01	>0.01	>0.01	>0.01	>0.01	>0.01
	Other	>0.01	>0.01	>0.01	>0.01	>0.01	>0.01	>0.01	>0.01	>0.01	>0.01	>0.01	>0.01
	Other	>0.01	>0.01	>0.01	>0.01	>0.01	>0.01	>0.01	>0.01	>0.01	>0.01	>0.01	>0.01
	Other	>0.01	>0.01	>0.01	>0.01	>0.01	>0.01	>0.01	>0.01	>0.01	>0.01	>0.01	>0.01
	RB40	>0.01	>0.01	>0.01	>0.01	>0.01	>0.01	>0.01	>0.01	>0.01	>0.01	>0.01	>0.01
	mb2424	>0.01	>0.01	>0.01	>0.01	>0.01	>0.01	>0.01	>0.01	>0.01	>0.01	>0.01	>0.01
	Solibacterales;Other	>0.01	>0.01	>0.01	>0.01	>0.01	>0.01	>0.01	>0.01	>0.01	>0.01	>0.01	>0.01
	Other	>0.01	>0.01	>0.01	>0.01	>0.01	>0.01	>0.01	>0.01	>0.01	>0.01	>0.01	>0.01
	TM1;o__;Other	>0.01	>0.01	>0.01	>0.01	>0.01	>0.01	>0.01	>0.01	>0.01	>0.01	>0.01	>0.01
	Bryobacteraceae	>0.01	>0.01	>0.01	>0.01	>0.01	>0.01	>0.01	>0.01	>0.01	>0.01	>0.01	>0.01
	PK29;Other	>0.01	>0.01	>0.01	>0.01	>0.01	>0.01	>0.01	>0.01	>0.01	>0.01	>0.01	>0.01
	Other	>0.01	>0.01	>0.01	>0.01	>0.01	>0.01	>0.01	>0.01	>0.01	>0.01	>0.01	>0.01
	DS-100;Other	>0.01	>0.01	>0.01	>0.01	>0.01	>0.01	>0.01	>0.01	>0.01	>0.01	>0.01	>0.01
	11-24;Other	>0.01	>0.01	>0.01	>0.01	>0.01	>0.01	>0.01	>0.01	>0.01	>0.01	>0.01	>0.01
Verrucomicrobia	Chthoniobacteraceae	>0.01	0.0181831	>0.01	0.017834	>0.01	>0.01	>0.01	>0.01	>0.01	0.01258	>0.01	>0.01
	Verrucomicrobiaceae	>0.01	>0.01	>0.01	>0.01	>0.01	>0.01	>0.01	>0.01	>0.01	>0.01	>0.01	>0.01
	Opitutaceae	>0.01	>0.01	>0.01	>0.01	>0.01	>0.01	>0.01	>0.01	>0.01	>0.01	>0.01	>0.01
	f__auto67_4W	>0.01	>0.01	>0.01	>0.01	>0.01	>0.01	>0.01	>0.01	>0.01	>0.01	>0.01	>0.01
	f__Ellin515	>0.01	>0.01	>0.01	>0.01	>0.01	>0.01	>0.01	>0.01	>0.01	>0.01	>0.01	>0.01
	Pedosphaerales];Other	>0.01	>0.01	>0.01	>0.01	>0.01	>0.01	>0.01	>0.01	>0.01	>0.01	>0.01	>0.01
	Other	>0.01	>0.01	>0.01	>0.01	>0.01	>0.01	>0.01	>0.01	>0.01	>0.01	>0.01	>0.01
Cyanobacteria	Oscillatoriophycideae;Other	>0.01	>0.01	>0.01	>0.01	>0.01	>0.01	>0.01	>0.01	>0.01	0.0124916	>0.01	>0.01
	Stramenopiles;Other	>0.01	>0.01	>0.01	>0.01	>0.01	>0.01	>0.01	>0.01	>0.01	>0.01	>0.01	>0.01
	Streptophyta;Other	>0.01	>0.01	>0.01	>0.01	>0.01	>0.01	>0.01	>0.01	>0.01	>0.01	>0.01	>0.01
	Other	>0.01	>0.01	>0.01	>0.01	>0.01	>0.01	>0.01	>0.01	>0.01	>0.01	>0.01	>0.01
	Acaryochloridaceae	>0.01	>0.01	>0.01	>0.01	>0.01	>0.01	>0.01	>0.01	>0.01	>0.01	>0.01	>0.01
	Nostocales;Other	>0.01	>0.01	>0.01	>0.01	>0.01	>0.01	>0.01	>0.01	>0.01	>0.01	>0.01	>0.01
	Pseudanabaenaceae	>0.01	>0.01	>0.01	>0.01	>0.01	>0.01	>0.01	>0.01	>0.01	>0.01	>0.01	>0.01
	Nostocales;Other	>0.01	>0.01	>0.01	>0.01	>0.01	>0.01	>0.01	>0.01	>0.01	>0.01	>0.01	>0.01
	Other	>0.01	>0.01	>0.01	>0.01	>0.01	>0.01	>0.01	>0.01	>0.01	>0.01	>0.01	>0.01
Chloroflexi	GCA004; Other	>0.01	>0.01	>0.01	>0.01	>0.01	>0.01	0.0134012	>0.01	>0.01	>0.01	>0.01	>0.01
	Thermogemmatisporaceae	>0.01	>0.01	>0.01	>0.01	>0.01	>0.01	>0.01	>0.01	>0.01	>0.01	>0.01	>0.01
	SBR1031;Other	>0.01	>0.01	>0.01	>0.01	>0.01	>0.01	>0.01	>0.01	>0.01	>0.01	>0.01	>0.01
	Other	>0.01	>0.01	>0.01	>0.01	>0.01	>0.01	>0.01	>0.01	>0.01	>0.01	>0.01	>0.01
	Other	>0.01	>0.01	>0.01	>0.01	>0.01	>0.01	>0.01	>0.01	>0.01	>0.01	>0.01	>0.01
	Other	>0.01	>0.01	>0.01	>0.01	>0.01	>0.01	>0.01	>0.01	>0.01	>0.01	>0.01	>0.01
	Other	>0.01	>0.01	>0.01	>0.01	>0.01	>0.01	>0.01	>0.01	>0.01	>0.01	>0.01	>0.01
	f__A4b	>0.01	>0.01	>0.01	>0.01	>0.01	>0.01	>0.01	>0.01	>0.01	>0.01	>0.01	>0.01
	Other	>0.01	>0.01	>0.01	>0.01	>0.01	>0.01	>0.01	>0.01	>0.01	>0.01	>0.01	>0.01
	[Roseiflexales];Other	>0.01	>0.01	>0.01	>0.01	>0.01	>0.01	>0.01	>0.01	>0.01	>0.01	>0.01	>0.01
	Ardenscatenaceae	>0.01	>0.01	>0.01	>0.01	>0.01	>0.01	>0.01	>0.01	>0.01	>0.01	>0.01	>0.01
Planctomycetes	Gemmataceae	>0.01	>0.01	>0.01	0.0114737	>0.01	>0.01	>0.01	>0.01	>0.01	>0.01	>0.01	>0.01
	Isosphaeraceae	>0.01	>0.01	>0.01	>0.01	>0.01	>0.01	>0.01	>0.01	>0.01	>0.01	>0.01	>0.01
	Pirellulaceae	>0.01	>0.01	>0.01	>0.01	>0.01	>0.01	>0.01	>0.01	>0.01	>0.01	>0.01	>0.01
	Other	>0.01	>0.01	>0.01	>0.01	>0.01	>0.01	>0.01	>0.01	>0.01	>0.01	>0.01	>0.01
	Other	>0.01	>0.01	>0.01	>0.01	>0.01	>0.01	>0.01	>0.01	>0.01	>0.01	>0.01	>0.01
	Planctomycetaceae	>0.01	>0.01	>0.01	>0.01	>0.01	>0.01	>0.01	>0.01	>0.01	>0.01	>0.01	>0.01
	DH61;Other	>0.01	>0.01	>0.01	>0.01	>0.01	>0.01	>0.01	>0.01	>0.01	>0.01	>0.01	>0.01
Gemmatimonadetes	Other	>0.01	>0.01	>0.01	>0.01	>0.01	>0.01	>0.01	>0.01	>0.01	>0.01	>0.01	>0.01
	Other	>0.01	>0.01	>0.01	>0.01	>0.01	>0.01	>0.01	>0.01	>0.01	>0.01	>0.01	>0.01
	Gemmatimonadaceae	>0.01	>0.01	>0.01	>0.01	>0.01	>0.01	>0.01	>0.01	>0.01	>0.01	>0.01	>0.01
	Ellin5290;Other	>0.01	>0.01	>0.01	>0.01	>0.01	>0.01	>0.01	>0.01	>0.01	>0.01	>0.01	>0.01
Nitrospirae	Nitrospiraceae	>0.01	>0.01	>0.01	>0.01	>0.01	>0.01	>0.01	>0.01	>0.01	>0.01	>0.01	>0.01
	f__0319-6A21	>0.01	>0.01	>0.01	>0.01	>0.01	>0.01	>0.01	>0.01	>0.01	>0.01	>0.01	>0.01
Tenericutes	Mycoplasmataceae	>0.01	>0.01	>0.01	>0.01	>0.01	>0.01	>0.01	>0.01	>0.01	>0.01	>0.01	>0.01
Archaea	Nitrososphaeraceae	>0.01	>0.01	>0.01	>0.01	>0.01	>0.01	>0.01	>0.01	>0.01	>0.01	>0.01	>0.01
WS3	Other	>0.01	>0.01	>0.01	>0.01	>0.01	>0.01	>0.01	>0.01	>0.01	>0.01	>0.01	>0.01
FBP	Other	>0.01	>0.01	>0.01	>0.01	>0.01	>0.01	>0.01	>0.01	>0.01	>0.01	>0.01	>0.01
Chlamydiae	Rhabdochlamydiaceae	>0.01	>0.01	>0.01	>0.01	>0.01	>0.01	>0.01	>0.01	>0.01	>0.01	>0.01	>0.01
AD3	Other	>0.01	>0.01	>0.01	>0.01	>0.01	>0.01	>0.01	>0.01	>0.01	>0.01	>0.01	>0.01
Spirochaetes	Spirochaetaceae	>0.01	>0.01	>0.01	>0.01	>0.01	>0.01	>0.01	>0.01	>0.01	>0.01	>0.01	>0.01
Armatimodadetes	Fimbriimonadaceae	>0.01	>0.01	>0.01	>0.01	>0.01	>0.01	>0.01	>0.01	>0.01	>0.01	>0.01	>0.01
Thermi	Thermaceae	>0.01	>0.01	>0.01	>0.01	>0.01	>0.01	>0.01	>0.01	>0.01	>0.01	>0.01	>0.01
Fibrobacteres	Other	>0.01	>0.01	>0.01	>0.01	>0.01	>0.01	>0.01	>0.01	>0.01	>0.01	>0.01	>0.01
Other	Other	>0.01	>0.01	>0.01	>0.01	>0.01	>0.01	>0.01	>0.01	>0.01	>0.01	>0.01	>0.01
